# Supplementary material for: Electrical and Electro-Thermal Characteristics of (Carbon Black-Graphite)/LLDPE Composites with PTC Effect
Source: Materials (Basel). 2024 Mar 6;17(5):1224. doi: 10.3390/ma17051224 (PMC10935172; doi:10.3390/ma17051224)
Supplement: Supplementary file 1 [file materials-17-01224-s001.zip]

Archive with 1 entries (1 files):
- materials-2871256-supplementary.pdf
